# Supplementary material for: Assessing Monoclonal and Polyclonal Antibodies in Sepsis and Septic Shock: A Systematic Review of Efficacy and Safety
Source: Int J Mol Sci. 2025 Sep 11;26(18):8859. doi: 10.3390/ijms26188859 (PMC12469444; doi:10.3390/ijms26188859)
Supplement: Supplementary file 1 [file ijms-26-08859-s001.zip]

Archive with 4 entries (4 files):
- Supplementary Material 1. Full Search Strategy.pdf
- Supplementary Material 2. AMSTAR-2 Tool.pdf
- supplementary material 3.pdf
- Supplementary material 4. GRADE Summary of Findings Table.pdf
